# Supplementary material for: Disseminated Gonococcal Infection Complicated by Prosthetic Joint Infection: Case Report and Genomic and Phylogenetic Analysis
Source: Open Forum Infect Dis. 2020 Dec 18;8(2):ofaa632. doi: 10.1093/ofid/ofaa632 (PMC7850131; doi:10.1093/ofid/ofaa632)
Supplement: ofaa632_suppl_Supplementary_Table_1 [file ofaa632_suppl_supplementary_table_1.xlsx]

## Sheet: DGI_suppTable1
Accession	Year
ERR1067800	2013
ERR1067801	2013
ERR1067802	2013
ERR1067803	2013
ERR1067804	2013
ERR1067805	2013
ERR1067806	2013
ERR1067807	2013
ERR1067808	2013
ERR1067809	2013
ERR1067810	2013
ERR1067811	2013
ERR1067812	2013
ERR1067813	2013
ERR1067814	2013
ERR1067815	2013
ERR1067816	2013
ERR1067817	2013
ERR1067818	2013
ERR1067820	2013
ERR1067821	2013
ERR1067822	2013
ERR1067823	2013
ERR1067825	2013
ERR1067826	2013
ERR1067827	2013
ERR1067828	2013
ERR1067829	2013
ERR1067830	2013
ERR191820	2010
ERR191821	2010
ERR191822	2010
ERR191824	2010
ERR191825	2010
ERR222892	2010
ERR222894	2010
ERR222895	2010
ERR222896	2010
ERR222898	2010
ERR222900	2010
ERR222902	2010
ERR222903	2010
ERR222904	2010
ERR222906	2010
ERR222908	2010
ERR222910	2010
ERR222912	2010
ERR222914	2010
ERR222916	2010
ERR222918	2010
ERR222920	2010
ERR222922	2010
ERR222924	2010
ERR222925	2010
ERR222926	2010
ERR222928	2010
ERR222929	2010
ERR222930	2010
ERR222931	2010
ERR222932	2010
ERR222933	2010
ERR222934	2010
ERR222935	2010
ERR222936	2010
ERR222939	2010
ERR222940	2010
ERR222941	2010
ERR223603	2010
ERR223604	2010
ERR223605	2010
ERR223606	2010
ERR223607	2010
ERR223608	2010
ERR223609	2010
ERR223610	2010
ERR223611	2010
ERR223612	2010
ERR223613	2010
ERR223615	2010
ERR223616	2010
ERR223617	2010
ERR223619	2010
ERR223621	2010
ERR223623	2010
ERR223624	2010
ERR223625	2010
ERR223627	2010
ERR223628	2010
ERR223629	2010
ERR223630	2010
ERR223631	2010
ERR223632	2010
ERR223633	2010
ERR223634	2010
ERR223635	2010
ERR223637	2010
ERR223641	2010
ERR223642	2010
ERR223643	2010
ERR223644	2010
ERR223645	2010
ERR223647	2010
ERR223649	2010
ERR223651	2010
ERR223653	2010
ERR223655	2010
ERR223657	2010
ERR223658	2010
ERR223659	2010
ERR223661	2010
ERR223662	2010
ERR223663	2010
ERR223667	2010
ERR223669	2010
ERR223671	2010
ERR223673	2010
ERR223674	2010
ERR223675	2010
ERR223676	2010
ERR223677	2010
ERR223678	2010
ERR223679	2010
ERR223680	2010
ERR223681	2010
ERR223682	2010
ERR223683	2010
ERR223684	2010
ERR223685	2010
ERR223687	2010
ERR223689	2010
ERR223691	2010
ERR223693	2010
ERR223695	2010
ERR223696	2010
ERR223697	2010
ERR223698	2010
ERR854867	2012
ERR854868	2012
ERR854869	2012
ERR854870	2012
ERR854871	2012
ERR854881	2010
ERR854896	2011
ERR854897	2012
ERR854898	2012
ERR854899	2012
ERR854900	2012
ERR854901	2012
ERR854902	2012
ERR854903	2012
ERR854904	2012
ERR854905	2012
ERR854906	2012
ERR854907	2012
ERR854908	2012
ERR854910	2012
ERR854911	2012
ERR854912	2012
ERR854913	2012
ERR854914	2012
ERR854915	2012
ERR854916	2012
ERR854917	2012
ERR854918	2012
ERR854919	2012
ERR854920	2012
ERR854921	2012
ERR854922	2012
ERR854923	2012
ERR854924	2012
ERR854926	2012
ERR854927	2012
ERR854928	2012
ERR854929	2012
ERR854930	2012
ERR854931	2012
ERR854932	2012
ERR854933	2012
ERR854934	2013
ERR854935	2012
ERR854936	2012
ERR854937	2012
ERR854938	2012
ERR854939	2012
ERR854940	2013
ERR854941	2013
ERR854942	2013
ERR854943	2013
ERR854944	2013
ERR854945	2013
ERR854946	2013
ERR854947	2013
ERR854948	2013
ERR854949	2012
ERR854950	2012
ERR854951	2012
ERR854952	2012
ERR854953	2012
ERR854954	2012
ERR854955	2012
ERR854956	2012
ERR854957	2012
ERR854958	2012
ERR854959	2012
ERR854960	2012
ERR854961	2012
ERR854962	2012
ERR854963	2012
ERR854964	2012
ERR854965	2012
ERR854966	2012
ERR854967	2012
ERR854968	2012
ERR854969	2012
ERR854970	2012
ERR854971	2012
ERR854984	2011
ERR854986	2011
ERR854987	2011
ERR854988	2011
ERR854989	2011
ERR854990	2011
ERR854991	2011
ERR854992	2011
ERR854993	2011
ERR854994	2011
ERR854995	2011
ERR854996	2011
ERR854997	2011
ERR854998	2011
ERR855000	2011
ERR855001	2011
ERR855002	2011
ERR855003	2011
ERR855004	2011
ERR855005	2011
ERR855006	2011
ERR855007	2011
ERR855008	2011
ERR855009	2011
ERR855010	2011
ERR855011	2011
ERR855012	2011
ERR855013	2011
ERR855014	2011
ERR855015	2011
ERR855016	2011
ERR855017	2011
ERR855018	2011
ERR855019	2011
ERR855020	2011
ERR855021	2011
ERR855022	2011
ERR855023	2011
ERR855024	2011
ERR855026	2011
ERR855027	2011
ERR855028	2011
ERR855029	2011
ERR855030	2011
ERR855031	2011
ERR855032	2011
ERR855033	2011
ERR855034	2011
ERR855035	2011
ERR855036	2011
ERR855037	2011
ERR855038	2011
ERR855039	2011
ERR855040	2012
ERR855041	2012
ERR855042	2012
ERR855043	2012
ERR855044	2012
ERR855045	2012
ERR855046	2012
ERR855047	2012
ERR855048	2012
ERR855049	2012
ERR855050	2012
ERR855051	2012
ERR855052	2012
ERR855053	2012
ERR855054	2012
ERR855055	2012
ERR855056	2012
ERR855057	2012
ERR855058	2012
ERR855059	2012
ERR855060	2012
ERR855061	2012
ERR855062	2012
ERR855063	2012
ERR855064	2012
ERR855065	2012
ERR855066	2012
ERR855093	2010
ERR855097	2010
ERR855108	2010
ERR855114	2010
ERR855121	2010
ERR855131	2010
ERR855132	2010
ERR855133	2010
ERR855136	2011
ERR855137	2011
ERR855138	2011
ERR855139	2011
ERR855140	2011
ERR855141	2011
ERR855142	2011
ERR855143	2011
ERR855144	2011
ERR855145	2011
ERR855146	2011
ERR855147	2011
ERR855148	2011
ERR855149	2011
ERR855150	2011
ERR855237	2010
ERR855238	2010
ERR855239	2010
ERR855240	2010
ERR855241	2010
ERR855242	2010
ERR855243	2010
ERR855244	2010
ERR855245	2010
ERR855248	2011
ERR855249	2011
ERR855250	2011
ERR855251	2011
ERR855252	2011
ERR855253	2011
ERR855254	2011
ERR855255	2011
ERR855257	2011
ERR855258	2011
ERR855259	2011
ERR855260	2011
ERR855261	2011
ERR855262	2011
ERR855263	2011
ERR855264	2011
ERR855265	2011
ERR855267	2011
ERR855268	2011
ERR855269	2011
ERR855270	2011
ERR855271	2011
ERR855272	2011
ERR855273	2011
ERR855274	2011
ERR855275	2011
ERR855276	2011
ERR855277	2011
ERR855278	2011
ERR855279	2011
ERR855280	2011
ERR855281	2011
ERR855282	2011
ERR855283	2011
ERR855284	2011
ERR855285	2012
ERR855286	2012
ERR855287	2012
ERR855288	2011
ERR855289	2010
ERR855290	2010
ERR855291	2010
ERR855292	2010
ERR855293	2010
ERR855294	2010
ERR855295	2010
ERR855296	2010
ERR855297	2010
ERR855298	2010
ERR855299	2010
ERR855300	2011
ERR855301	2011
ERR855302	2011
ERR855303	2011
ERR855304	2011
ERR855305	2011
ERR855306	2011
ERR855307	2011
ERR855308	2011
ERR855309	2011
ERR855310	2011
ERR855311	2011
ERR855312	2011
ERR855313	2011
ERR855314	2011
ERR855315	2011
ERR855316	2012
ERR855317	2012
ERR855318	2012
ERR855319	2012
ERR855320	2012
ERR855321	2012
ERR855322	2012
ERR855323	2012
ERR855326	2012
ERR855327	2012
ERR855328	2012
ERR855329	2012
ERR855330	2012
ERR855331	2013
ERR855332	2013
ERR855333	2013
ERR855334	2013
ERR855335	2013
ERR855336	2013
ERR855337	2013
ERR855338	2013
ERR855339	2013
ERR855340	2013
ERR855341	2013
ERR855342	2013
ERR855343	2011
ERR855344	2013
ERR855346	2013
ERR855347	2013
ERR855348	2010
ERR855349	2010
ERR855350	2010
ERR855351	2012
ERR855352	2012
ERR855353	2012
ERR855354	2012
ERR855355	2012
ERR855356	2012
ERR855357	2012
ERR855358	2012
ERR855359	2012
ERR855360	2012
ERR855362	2012
ERR855363	2012
ERR855364	2012
ERR855365	2012
ERR855366	2013
ERR855367	2013
ERR855368	2013
ERR855369	2013
ERR855370	2013
ERR855371	2013
ERR855372	2013
ERR855373	2013
ERR855374	2013
ERR855375	2013
ERR855376	2013
ERR855377	2013
ERR855378	2013
ERR855379	2013
ERR855380	2013
ERR855381	2013
ERR855382	2013
ERR855383	2013
ERR855384	2013
ERR855385	2013
ERR855386	2011
ERR855387	2013
ERR855388	2013
ERR855389	2013
ERR855390	2013
ERR855391	2013
ERR855392	2013
ERR855393	2013
ERR855394	2013
ERR855395	2013
ERR855396	2013
ERR855397	2013
ERR855398	2013
ERR855399	2013
ERR855400	2013
ERR855401	2013
ERR855402	2011
ERR855403	2013
ERR855404	2013
ERR855405	2013
ERR855406	2013
ERR855407	2013
ERR855408	2011
ERR855409	2011
ERR855410	2011
ERR855411	2011
ERR855412	2011
ERR855413	2011
ERR855414	2011
ERR855415	2011
ERR855416	2011
ERR855417	2011
ERR855418	2011
ERR855419	2011
ERR855420	2011
ERR855421	2011
ERR855422	2011
ERR855423	2011
ERR855424	2011
ERR855425	2011
ERR855426	2011
ERR855427	2011
ERR855428	2011
ERR855429	2011
ERR855430	2011
ERR855431	2011
ERR855432	2011
ERR855433	2011
ERR855434	2011
ERR855435	2011
ERR956668	2011
ERR956669	2011
ERR956670	2011
ERR956671	2011
ERR956672	2011
ERR956673	2011
ERR956674	2011
ERR956675	2011
ERR956676	2011
ERR956677	2013
ERR956678	2011
ERR956679	2011
ERR956680	2011
ERR956681	2011
ERR956682	2011
ERR956683	2013
ERR956684	2013
ERR956685	2013
ERR956687	2013
ERR956688	2012
ERR956689	2012
ERR956690	2012
ERR971374	2011
ERR971375	2011
ERR971376	2011
ERR971377	2011
ERR971378	2011
ERR971379	2011
ERR971380	2011
ERR971381	2011
ERR971382	2011
ERR1204772	2014
ERR1204773	2014
ERR1204774	2014
ERR1204775	2014
ERR1204776	2014
ERR1204777	2014
ERR1204778	2014
ERR1204779	2014
ERR1204780	2014
ERR1204781	2014
ERR1204782	2014
ERR1204783	2014
ERR1204784	2014
ERR1204785	2014
ERR1204786	2014
ERR1204787	2014
ERR1204788	2014
ERR1204789	2014
ERR1204790	2014
ERR1204791	2014
ERR1204792	2014
ERR1204793	2014
ERR1204794	2014
ERR1204795	2014
ERR1204796	2014
ERR1204797	2014
ERR1204798	2014
ERR1204801	2012
ERR1204802	2012
ERR1204803	2012
ERR1204804	2012
ERR1204805	2012
ERR1204806	2012
ERR1204807	2012
ERR1204812	2012
ERR1204813	2012
ERR2631731	2013
ERR2631822	2012
ERR2631824	2012
ERR2631828	2014
ERR2631829	2011
ERR2631830	2014
ERR2631732	2013
ERR2631831	2011
ERR2631833	2011
ERR2631834	2011
ERR2631835	2011
ERR2631836	2011
ERR2631837	2011
ERR2631838	2012
ERR2631840	2012
ERR2631733	2013
ERR2631841	2012
ERR2631843	2012
ERR2631844	2012
ERR2631845	2012
ERR2631846	2012
ERR2631847	2012
ERR2631848	2012
ERR2631849	2012
ERR2631734	2013
ERR2631853	2012
ERR2631854	2012
ERR2631855	2012
ERR2631857	2014
ERR2631858	2014
ERR2631859	2014
ERR2631860	2012
ERR2631861	2014
ERR2631735	2013
ERR2631862	2014
ERR2631863	2012
ERR2631864	2014
ERR2631865	2012
ERR2631867	2014
ERR2631868	2015
ERR2631869	2015
ERR2631870	2015
ERR2631871	2015
ERR2631736	2013
ERR2631872	2013
ERR2631873	2013
ERR2631874	2013
ERR2631875	2013
ERR2631876	2013
ERR2631877	2013
ERR2631878	2013
ERR2631879	2013
ERR2631880	2013
ERR2631881	2013
ERR2631737	2013
ERR2631883	2013
ERR2631884	2013
ERR2631885	2013
ERR2631886	2013
ERR2631887	2013
ERR2631888	2013
ERR2631889	2013
ERR2631890	2013
ERR2631891	2013
ERR2631738	2013
ERR2631893	2013
ERR2631894	2013
ERR2631895	2013
ERR2631896	2014
ERR2631897	2013
ERR2631898	2013
ERR2631899	2013
ERR2631900	2013
ERR2631901	2014
ERR2631739	2013
ERR2631902	2014
ERR2631903	2014
ERR2631904	2013
ERR2631905	2013
ERR2631906	2013
ERR2631907	2013
ERR2631910	2013
ERR2631911	2013
ERR2631740	2013
ERR2631723	2013
ERR2631742	2013
ERR2631743	2013
ERR2631744	2013
ERR2631745	2013
ERR2631746	2013
ERR2631747	2013
ERR2631748	2013
ERR2631749	2013
ERR2631750	2013
ERR2631724	2013
ERR2631751	2013
ERR2631752	2013
ERR2631753	2013
ERR2631754	2013
ERR2631755	2014
ERR2631756	2013
ERR2631757	2013
ERR2631758	2013
ERR2631759	2013
ERR2631760	2013
ERR2631725	2013
ERR2631761	2013
ERR2631762	2013
ERR2631763	2013
ERR2631764	2013
ERR2631765	2013
ERR2631766	2013
ERR2631767	2013
ERR2631768	2013
ERR2631769	2013
ERR2631770	2013
ERR2631771	2013
ERR2631772	2013
ERR2631773	2013
ERR2631774	2013
ERR2631775	2013
ERR2631776	2013
ERR2631777	2013
ERR2631778	2014
ERR2631779	2012
ERR2631780	2012
ERR2631727	2013
ERR2631781	2012
ERR2631782	2013
ERR2631783	2013
ERR2631784	2012
ERR2631785	2012
ERR2631786	2012
ERR2631728	2013
ERR2631794	2013
ERR2631795	2013
ERR2631796	2013
ERR2631797	2013
ERR2631798	2013
ERR2631799	2013
ERR2631800	2013
ERR2631729	2013
ERR2631801	2013
ERR2631802	2013
ERR2631803	2013
ERR2631807	2013
ERR2631808	2013
ERR2631809	2013
ERR2631810	2013
ERR2631730	2012
ERR2631811	2013
ERR2631812	2013
ERR2631813	2013
ERR2631814	2013
ERR2631815	2013
ERR2631816	2013
ERR2631817	2012
ERR2631818	2012
ERR2631819	2012
ERR2631912	2013
ERR2631921	2013
ERR2632011	2013
ERR2632012	2013
ERR2632013	2014
ERR2632014	2014
ERR2632015	2014
ERR2632016	2014
ERR2632017	2014
ERR2632018	2014
ERR2632019	2013
ERR2632020	2015
ERR2631922	2013
ERR2632021	2015
ERR2632022	2012
ERR2632026	2012
ERR2632028	2012
ERR2631923	2014
ERR2632033	2012
ERR2632034	2012
ERR2632035	2012
ERR2632036	2012
ERR2632037	2012
ERR2632038	2012
ERR2632039	2012
ERR2632040	2012
ERR2631924	2013
ERR2632041	2012
ERR2632042	2012
ERR2632043	2012
ERR2632044	2012
ERR2631925	2013
ERR2631926	2013
ERR2631927	2013
ERR2631928	2013
ERR2631929	2013
ERR2631930	2013
ERR2631913	2014
ERR2631931	2013
ERR2631932	2013
ERR2631933	2013
ERR2631934	2013
ERR2631935	2013
ERR2631936	2013
ERR2631937	2013
ERR2631938	2013
ERR2631939	2013
ERR2631914	2013
ERR2631941	2013
ERR2631942	2013
ERR2631947	2013
ERR2631949	2013
ERR2631950	2013
ERR2631915	2013
ERR2631951	2013
ERR2631952	2013
ERR2631953	2013
ERR2631954	2013
ERR2631955	2013
ERR2631956	2013
ERR2631957	2013
ERR2631958	2013
ERR2631959	2014
ERR2631960	2014
ERR2631916	2013
ERR2631962	2013
ERR2631963	2013
ERR2631964	2013
ERR2631965	2013
ERR2631966	2013
ERR2631967	2013
ERR2631968	2013
ERR2631969	2013
ERR2631970	2013
ERR2631917	2014
ERR2631971	2013
ERR2631972	2013
ERR2631973	2013
ERR2631974	2013
ERR2631975	2013
ERR2631976	2013
ERR2631977	2013
ERR2631978	2013
ERR2631979	2013
ERR2631980	2013
ERR2631918	2013
ERR2631981	2013
ERR2631982	2013
ERR2631983	2013
ERR2631984	2013
ERR2631985	2013
ERR2631986	2014
ERR2631987	2013
ERR2631988	2013
ERR2631989	2013
ERR2631919	2013
ERR2631991	2013
ERR2631992	2013
ERR2631993	2013
ERR2631994	2013
ERR2631995	2013
ERR2631996	2014
ERR2631997	2013
ERR2631998	2013
ERR2631999	2013
ERR2632000	2013
ERR2631920	2013
ERR2632001	2013
ERR2632002	2013
ERR2632003	2013
ERR2632004	2013
ERR2632005	2013
ERR2632006	2013
ERR2632007	2013
ERR2632008	2013
ERR2632009	2013
ERR2632010	2013
ERR1837103	2012
ERR1837104	2012
ERR1837105	2012
ERR1837106	2012
ERR1837109	2012
ERR1837110	2012
ERR1837111	2012
ERR1837112	2013
ERR1837113	2013
ERR1837114	2013
ERR1837115	2013
ERR1837116	2013
ERR1837117	2012
ERR1837118	2012
ERR1837119	2012
ERR1837120	2012
ERR1837121	2012
ERR1837122	2012
ERR1837123	2012
ERR1837125	2012
ERR1837127	2012
ERR1837129	2013
ERR1837130	2012
ERR1837131	2012
ERR1837132	2013
ERR1837133	2013
ERR2632045	2012
ERR1837102	2012
ERR3200812	2012
ERR3200821	2013
ERR3200822	2013
ERR3200824	2014
ERR3200825	2013
ERR3200826	2013
ERR3200827	2013
ERR3200860	2012
ERR3200861	2012
ERR3200862	2012
ERR3200863	2012
ERR3200864	2013
ERR3200865	2012
ERR3200866	2012
ERR3200828	2013
ERR3200867	2012
ERR3200868	2012
ERR3200869	2012
ERR3200870	2012
ERR3200871	2012
ERR3200872	2012
ERR3200873	2013
ERR3200874	2012
ERR3200875	2012
ERR3200876	2012
ERR3200829	2013
ERR3200877	2012
ERR3200878	2013
ERR3200879	2013
ERR3200880	2012
ERR3200881	2012
ERR3200882	2012
ERR3200884	2012
ERR3200885	2012
ERR3200886	2012
ERR3200830	2013
ERR3200888	2013
ERR3200889	2013
ERR3200890	2013
ERR3200891	2013
ERR3200892	2012
ERR3200893	2012
ERR3200894	2012
ERR3200895	2012
ERR3200896	2013
ERR3200813	2012
ERR3200831	2013
ERR3200897	2012
ERR3200898	2013
ERR3200899	2013
ERR3200901	2013
ERR3200902	2013
ERR3200903	2013
ERR3200904	2013
ERR3200905	2013
ERR3200906	2013
ERR3200832	2013
ERR3200907	2013
ERR3200908	2014
ERR3200909	2014
ERR3200910	2014
ERR3200911	2014
ERR3200912	2014
ERR3200913	2013
ERR3200914	2013
ERR3200915	2013
ERR3200916	2013
ERR3200833	2013
ERR3200917	2013
ERR3200918	2013
ERR3200919	2013
ERR3200920	2013
ERR3200921	2013
ERR3200922	2013
ERR3200923	2013
ERR3200924	2013
ERR3200925	2013
ERR3200926	2013
ERR3200834	2013
ERR3200927	2013
ERR3200928	2012
ERR3200929	2013
ERR3200930	2013
ERR3200931	2013
ERR3200932	2012
ERR3200933	2012
ERR3200934	2013
ERR3200935	2013
ERR3200936	2013
ERR3200835	2013
ERR3200937	2013
ERR3200938	2013
ERR3200939	2013
ERR3200940	2013
ERR3200941	2012
ERR3200942	2012
ERR3200943	2013
ERR3200944	2013
ERR3200945	2013
ERR3200946	2013
ERR3200836	2012
ERR3200947	2012
ERR3200948	2013
ERR3200949	2013
ERR3200951	2013
ERR3200952	2013
ERR3200954	2013
ERR3200955	2013
ERR3200956	2013
ERR3200837	2012
ERR3200957	2012
ERR3200958	2013
ERR3200959	2013
ERR3200960	2012
ERR3200961	2012
ERR3200962	2012
ERR3200964	2012
ERR3200965	2012
ERR3200966	2012
ERR3200838	2012
ERR3200967	2012
ERR3200968	2012
ERR3200969	2012
ERR3200970	2012
ERR3200971	2012
ERR3200972	2012
ERR3200973	2012
ERR3200974	2012
ERR3200975	2012
ERR3200976	2012
ERR3200839	2012
ERR3200977	2012
ERR3200978	2012
ERR3200979	2012
ERR3200980	2012
ERR3200981	2013
ERR3200982	2013
ERR3200983	2013
ERR3200984	2013
ERR3200985	2013
ERR3200986	2013
ERR3200840	2012
ERR3200987	2013
ERR3200988	2013
ERR3200989	2013
ERR3200990	2013
ERR3200991	2012
ERR3200993	2013
ERR3200994	2013
ERR3200995	2013
ERR3200996	2013
ERR3200814	2012
ERR3200841	2012
ERR3200997	2013
ERR3200998	2013
ERR3200999	2013
ERR3201000	2013
ERR3201001	2013
ERR3201002	2013
ERR3201003	2013
ERR3201004	2013
ERR3201005	2013
ERR3201006	2013
ERR3200842	2012
ERR3201007	2013
ERR3201008	2013
ERR3201010	2013
ERR3201011	2013
ERR3201012	2012
ERR3201013	2013
ERR3201014	2013
ERR3201015	2013
ERR3201016	2013
ERR3200843	2012
ERR3201017	2013
ERR3201018	2012
ERR3201019	2012
ERR3201020	2012
ERR3200844	2012
ERR3200845	2012
ERR3200846	2012
ERR3200847	2013
ERR3200848	2013
ERR3200849	2013
ERR3200815	2012
ERR3200851	2013
ERR3200852	2013
ERR3200853	2013
ERR3200854	2013
ERR3200855	2013
ERR3200856	2013
ERR3200857	2013
ERR3200858	2013
ERR3200859	2012
ERR3200817	2012
ERR3200818	2012
ERR3200819	2012
ERR3201021	2012
ERR3201022	2013
ERR3201023	2012
ERR3201024	2012
ERR3201025	2012
ERR3201026	2012
ERR3201027	2012
ERR3201028	2013
ERR3201029	2012
ERR3201030	2012
ERR3201031	2012
ERR3201032	2012
ERR3201033	2013
ERR3201034	2012
ERR3201035	2013
ERR3201036	2013
ERR3201037	2012
ERR3201038	2012
ERR3201039	2012
ERR3201040	2012
ERR3201041	2012
ERR3201042	2012
ERR3201043	2012
ERR3201044	2012
ERR3201045	2012
ERR3201046	2012
ERR3201047	2012
ERR3201048	2012
ERR3201049	2012
ERR3201050	2012
ERR3201051	2012
ERR3201052	2012
ERR3201053	2012
ERR3201054	2012
ERR3201055	2012
ERR3201056	2012
ERR3201057	2013
ERR3201058	2012
ERR3201059	2013
ERR3201060	2013
ERR3201061	2012
ERR3201062	2013
ERR3201063	2013
ERR3201064	2012
ERR3201065	2012
ERR3201066	2012
ERR3201067	2012
ERR3201068	2012
ERR3201069	2012
ERR3201070	2012
ERR3201071	2013
ERR3201072	2013
ERR3201073	2013
ERR3201074	2013
ERR3201075	2013
ERR3201076	2013
ERR3201077	2013
ERR3201078	2013
ERR3201079	2013
ERR3201080	2012
ERR3201081	2012
ERR3201082	2012
ERR3201083	2013
ERR3201084	2013
ERR3201085	2013
ERR3201086	2013
ERR3201087	2013
ERR3201088	2013
ERR3201089	2013
ERR3201090	2013
ERR3201091	2013
ERR3201092	2013
ERR3201093	2013
ERR3201094	2013
ERR3201095	2013
ERR3201096	2013
ERR3201097	2013
ERR3201098	2013
ERR3201099	2012
ERR3201100	2012
ERR3201101	2013
ERR3201102	2013
ERR3201103	2013
ERR3201104	2013
ERR3201105	2012
ERR3201106	2012
ERR3201107	2012
ERR3201108	2012
ERR3201109	2012
ERR3201110	2012
ERR3201111	2012
ERR3201112	2012
ERR3201114	2013
ERR3201115	2013
ERR3201116	2012
ERR3201117	2012
ERR3201118	2012
ERR3201119	2012
ERR3201120	2012
ERR3201121	2012
ERR3201122	2012
ERR3201123	2012
ERR3201124	2012
ERR3201125	2013
ERR3201126	2012
ERR3201127	2012
ERR3201128	2012
ERR3201129	2012
ERR3201130	2012
ERR3201131	2012
ERR3201132	2012
ERR3201133	2012
ERR3201134	2012
ERR3201135	2012
ERR3201136	2012
ERR3201137	2012
ERR3201138	2012
ERR3201139	2012
ERR3201140	2012
ERR3201141	2012
ERR3201142	2012
ERR3201143	2012
ERR3201144	2012
ERR3201145	2012
ERR3201146	2012
ERR3201147	2012
ERR3201148	2012
ERR3201149	2012
ERR3201150	2012
ERR3201151	2013
ERR3201152	2013
ERR3201153	2012
ERR3201154	2013
ERR3201155	2013
ERR3201156	2013
ERR3201157	2013
ERR3201158	2013
ERR3201159	2013
ERR3201160	2012
ERR3201161	2012
ERR3201162	2012
ERR3201163	2012
ERR3201164	2013
ERR3201165	2013
ERR3201166	2013
ERR3201167	2013
ERR3201168	2013
ERR3201169	2013
ERR3201170	2012
ERR3201171	2012
ERR3201172	2012
ERR3201173	2012
ERR3201174	2012
ERR3201175	2012
ERR3201176	2013
ERR3201177	2012
ERR3201178	2012
ERR3201179	2012
ERR3201180	2012
ERR3201181	2012
ERR3201182	2012
ERR3201183	2012
ERR3201184	2012
ERR3201193	2012
ERR3201283	2012
ERR3201284	2012
ERR3201285	2012
ERR3201286	2012
ERR3201287	2012
ERR3201288	2012
ERR3201289	2012
ERR3201290	2012
ERR3201291	2012
ERR3201292	2012
ERR3201194	2012
ERR3201293	2012
ERR3201294	2012
ERR3201295	2012
ERR3201296	2012
ERR3201297	2012
ERR3201298	2012
ERR3201299	2012
ERR3201300	2012
ERR3201301	2012
ERR3201302	2012
ERR3201195	2012
ERR3201303	2012
ERR3201304	2012
ERR3201305	2012
ERR3201306	2012
ERR3201307	2012
ERR3201308	2012
ERR3201309	2012
ERR3201310	2012
ERR3201311	2012
ERR3201312	2012
ERR3201196	2012
ERR3201313	2012
ERR3201314	2012
ERR3201315	2012
ERR3201316	2012
ERR3201317	2013
ERR3201318	2013
ERR3201319	2013
ERR3201320	2013
ERR3201321	2013
ERR3201322	2013
ERR3201197	2012
ERR3201323	2013
ERR3201324	2013
ERR3201325	2013
ERR3201326	2013
ERR3201327	2013
ERR3201328	2013
ERR3201329	2013
ERR3201330	2012
ERR3201331	2012
ERR3201332	2012
ERR3201198	2012
ERR3201333	2013
ERR3201334	2013
ERR3201335	2012
ERR3201338	2012
ERR3201339	2013
ERR3201340	2013
ERR3201341	2013
ERR3201342	2013
ERR3201343	2013
ERR3201344	2013
ERR3201345	2013
ERR3201346	2013
ERR3201347	2013
ERR3201348	2013
ERR3201349	2013
ERR3201350	2013
ERR3201351	2013
ERR3201352	2013
ERR3201200	2012
ERR3201353	2013
ERR3201354	2013
ERR3201355	2013
ERR3201356	2013
ERR3201357	2013
ERR3201358	2013
ERR3201359	2013
ERR3201360	2013
ERR3201361	2012
ERR3201362	2013
ERR3201201	2012
ERR3201363	2013
ERR3201364	2013
ERR3201365	2013
ERR3201366	2012
ERR3201367	2012
ERR3201369	2012
ERR3201370	2012
ERR3201371	2012
ERR3201372	2012
ERR3201202	2012
ERR3201373	2012
ERR3201374	2012
ERR3201185	2012
ERR3201203	2012
ERR3201204	2012
ERR3201205	2012
ERR3201206	2012
ERR3201207	2012
ERR3201208	2012
ERR3201209	2012
ERR3201210	2012
ERR3201211	2012
ERR3201212	2012
ERR3201186	2012
ERR3201213	2012
ERR3201214	2013
ERR3201215	2012
ERR3201216	2012
ERR3201217	2012
ERR3201218	2012
ERR3201219	2012
ERR3201220	2012
ERR3201221	2012
ERR3201222	2012
ERR3201187	2012
ERR3201223	2012
ERR3201224	2012
ERR3201225	2012
ERR3201226	2013
ERR3201227	2012
ERR3201228	2013
ERR3201229	2013
ERR3201230	2012
ERR3201231	2012
ERR3201232	2012
ERR3201188	2012
ERR3201233	2012
ERR3201234	2012
ERR3201235	2012
ERR3201239	2012
ERR3201240	2012
ERR3201241	2012
ERR3201242	2012
ERR3201189	2012
ERR3201243	2012
ERR3201244	2012
ERR3201245	2012
ERR3201246	2012
ERR3201247	2012
ERR3201248	2012
ERR3201249	2012
ERR3201250	2012
ERR3201251	2012
ERR3201252	2012
ERR3201190	2012
ERR3201253	2012
ERR3201254	2012
ERR3201255	2012
ERR3201257	2012
ERR3201258	2012
ERR3201259	2012
ERR3201260	2012
ERR3201261	2012
ERR3201191	2012
ERR3201263	2012
ERR3201264	2012
ERR3201265	2013
ERR3201266	2013
ERR3201267	2012
ERR3201268	2012
ERR3201269	2012
ERR3201270	2012
ERR3201271	2012
ERR3201272	2013
ERR3201192	2012
ERR3201273	2013
ERR3201274	2013
ERR3201275	2012
ERR3201276	2013
ERR3201277	2013
ERR3201279	2012
ERR3201280	2013
ERR3201281	2013
ERR3201282	2012
SRR4048856	2016
SRR4048869	2016
SRR4048860	2016
SRR4048862	2016
SRR4048864	2016
SRR8088125	2016
SRR8088117	2016
SRR5235387	2016
SRR5235386	2016
SRR5235385	2016
SRR5235384	2016
SRR5235383	2016
SRR8071410	2016
SRR5235382	2016
SRR5235381	2016
SRR5235372	2016
SRR5235371	2016
SRR5235370	2016
SRR5235369	2016
SRR5235368	2016
SRR5235365	2016
SRR8088172	2016
SRR8088176	2016
SRR8088161	2016
SRR5235320	2016
SRR5235319	2016
SRR5235318	2016
SRR5235317	2016
SRR5235303	2016
SRR5198493	2016
SRR5198491	2016
SRR5198489	2016
SRR5198487	2016
SRR5235282	2016
SRR5235267	2016
SRR5235262	2016
SRR5235257	2016
SRR5235230	2016
SRR5235227	2016
SRR5235216	2016
SRR5235212	2016
SRR5235210	2016
SRR5235209	2016
SRR5235208	2016
SRR5235206	2016
SRR5235199	2016
SRR5235186	2016
SRR5235175	2016
SRR5235170	2016
SRR8088179	2016
SRR8088186	2016
SRR8088116	2016
SRR8088114	2016
SRR8088103	2016
SRR8088101	2016
SRR5990428	2016
SRR5990423	2016
SRR5990422	2016
SRR5990490	2016
SRR5990483	2016
SRR5990481	2016
SRR5990452	2016
SRR5990451	2016
SRR5990467	2016
SRR5990475	2016
SRR5990477	2016
SRR5990473	2016
SRR5990438	2016
SRR5990390	2015
SRR5990389	2014
SRR5990388	2014
SRR5990387	2015
SRR5990386	2015
SRR5990385	2015
SRR5990384	2015
SRR5990383	2015
SRR5990382	2015
SRR5990381	2015
SRR5990349	2015
SRR5990348	2015
SRR5990351	2015
SRR5990350	2015
SRR5990345	2015
SRR5990344	2015
SRR5990347	2015
SRR5990346	2015
SRR5990357	2015
SRR5990356	2016
SRR5990372	2016
SRR5990373	2016
SRR5990374	2016
SRR5990375	2016
SRR5990376	2016
SRR5990377	2016
SRR5990378	2016
SRR5990379	2016
SRR5990369	2015
SRR5990370	2015
SRR5990359	2015
SRR5990358	2014
SRR5990380	2014
SRR5990371	2014
SRR5990355	2014
SRR5990354	2015
SRR5990353	2016
SRR5990352	2016
SRR5990361	2014
SRR5990360	2014
SRR8088094	2014
SRR5990364	2014
SRR5990365	2014
SRR5990362	2015
SRR5990363	2015
SRR5990367	2015
SRR5990368	2014
SRR5990366	2015
SRR8071022	2015
SRR8071409	2014
SRR8071408	2014
SRR8071407	2014
SRR8071406	2015
SRR8071405	2014
SRR8071404	2014
SRR8071403	2014
SRR8071402	2014
SRR8071401	2014
SRR8071025	2014
SRR8071024	2014
SRR8071027	2014
SRR8071026	2014
SRR8071021	2015
SRR8071020	2015
SRR8071023	2015
SRR8071029	2015
SRR8071028	2015
SRR8071333	2015
SRR8071334	2015
SRR8071335	2015
SRR8071336	2015
SRR7401670	2016
SRR8071337	2016
SRR7401668	2016
SRR8071338	2016
SRR8071339	2014
SRR8071340	2014
SRR8071331	2014
SRR8071332	2014
SRR8071216	2014
SRR8071215	2014
SRR8071214	2015
SRR8071213	2015
SRR8071212	2015
SRR8071211	2015
SRR8071210	2015
SRR8071209	2015
SRR7401669	2016
SRR7401677	2016
SRR8071208	2014
SRR8071207	2014
SRR8071198	2014
SRR8071199	2014
SRR8071196	2015
SRR8071197	2015
SRR8071202	2015
SRR8071203	2014
SRR8071117	2014
SRR8071201	2014
SRR8071193	2014
SRR8071194	2014
SRR8071080	2014
SRR8071079	2014
SRR8071082	2014
SRR8071081	2014
SRR8071084	2014
SRR8071083	2015
SRR8071086	2014
SRR8071085	2015
SRR8071078	2015
SRR8071077	2015
SRR8071417	2015
SRR8071418	2015
SRR8071419	2015
SRR8071420	2016
SRR8071413	2016
SRR8071414	2016
SRR8071415	2016
SRR7401673	2016
SRR7401674	2016
SRR8071416	2015
SRR8071411	2015
SRR8071412	2015
SRR8071264	2015
SRR8071087	2015
SRR8071262	2015
SRR8071261	2015
SRR8071268	2015
SRR8071267	2015
SRR8071266	2015
SRR8071265	2015
SRR8071270	2015
SRR7401675	2016
SRR8071269	2015
SRR8071279	2015
SRR8071280	2015
SRR8071277	2015
SRR8071278	2015
SRR8071275	2015
SRR8071276	2015
SRR8071273	2015
SRR8071274	2015
SRR8071271	2015
SRR8071272	2015
SRR8071140	2015
SRR8071141	2015
SRR8071136	2015
SRR8071135	2015
SRR8071138	2015
SRR8071137	2015
SRR8071134	2015
SRR8071133	2015
SRR8071373	2014
SRR8071374	2014
SRR8071375	2014
SRR8071376	2014
SRR8071369	2015
SRR8071370	2014
SRR8071371	2014
SRR8071372	2014
SRR8071377	2014
SRR8071378	2014
SRR8071043	2014
SRR8071042	2014
SRR8071041	2014
SRR8071040	2014
SRR8071047	2014
SRR8071046	2014
SRR8071045	2015
SRR8071044	2015
SRR8071049	2015
SRR8071048	2015
SRR8071178	2015
SRR8071189	2015
SRR8071155	2015
SRR8071156	2015
SRR8071139	2015
SRR8071142	2015
SRR8071153	2015
SRR8071154	2015
SRR8071151	2015
SRR8071152	2015
SRR8071149	2015
SRR8071150	2015
SRR8071290	2015
SRR8071289	2015
SRR8071292	2015
SRR8071291	2016
SRR8071286	2016
SRR8071285	2016
SRR8071288	2016
SRR8071287	2016
SRR8071282	2016
SRR8071281	2015
SRR8071425	2016
SRR8071426	2016
SRR8071427	2016
SRR8071428	2014
SRR8071429	2014
SRR8071430	2014
SRR8071431	2014
SRR8070993	2014
SRR8071421	2014
SRR8071422	2014
SRR8071097	2014
SRR8071096	2014
SRR8071095	2014
SRR8071094	2014
SRR8071093	2014
SRR8071092	2014
SRR8071091	2014
SRR8071090	2014
SRR8071105	2014
SRR8071104	2014
SRR8071219	2014
SRR8071220	2015
SRR8071217	2015
SRR8071218	2015
SRR8071223	2015
SRR8071224	2015
SRR8071221	2015
SRR8071222	2015
SRR8071358	2015
SRR8071359	2015
SRR8071122	2015
SRR8071259	2015
SRR8071322	2015
SRR8071321	2015
SRR8071324	2014
SRR8071323	2014
SRR8071326	2014
SRR8071159	2014
SRR8071160	2014
SRR8071161	2014
SRR8071162	2014
SRR8071163	2014
SRR8071164	2014
SRR8071165	2014
SRR8071166	2014
SRR8071167	2014
SRR8071226	2014
SRR8071225	2014
SRR8071342	2014
SRR8071341	2014
SRR8071344	2014
SRR8071263	2015
SRR8071241	2015
SRR8071242	2015
SRR8071235	2015
SRR8071236	2015
SRR8071237	2015
SRR8071238	2015
SRR8071257	2015
SRR8071258	2015
SRR8071363	2015
SRR8071362	2015
SRR8071361	2015
SRR8071360	2015
SRR8071367	2015
SRR8071366	2016
SRR8071365	2016
SRR8071347	2016
SRR8071350	2016
SRR8071349	2016
SRR8071260	2016
SRR8071343	2016
SRR8071346	2014
SRR8071345	2014
SRR8071348	2015
SRR8071364	2015
SRR8071355	2015
SRR8071354	2015
SRR8071070	2015
SRR8071069	2014
SRR8071068	2014
SRR8071067	2015
SRR8071066	2014
SRR8071065	2014
SRR8071064	2014
SRR8071063	2014
SRR8071325	2015
SRR8071328	2015
SRR8071327	2015
SRR8071320	2015
SRR8071319	2015
SRR8071183	2015
SRR8071184	2015
SRR8071181	2015
SRR8071182	2015
SRR8071187	2015
SRR8071188	2015
SRR8071185	2015
SRR8071186	2015
SRR8071179	2016
SRR8071180	2016
SRR8071005	2015
SRR8071004	2015
SRR8071108	2015
SRR8071106	2015
SRR8071009	2015
SRR8071008	2015
SRR8071007	2015
SRR8071006	2015
SRR8071089	2015
SRR8071088	2015
SRR8071305	2015
SRR8071306	2015
SRR8071307	2015
SRR8071308	2015
SRR8071301	2016
SRR8071302	2016
SRR8071303	2016
SRR8071304	2016
SRR8071297	2016
SRR8071244	2014
SRR8071232	2014
SRR8071231	2014
SRR8071234	2014
SRR8071233	2014
SRR8071228	2014
SRR8071227	2014
SRR8071230	2014
SRR8071229	2014
SRR8071240	2014
SRR8071239	2015
SRR8071115	2015
SRR8071116	2015
SRR8071113	2015
SRR8071114	2015
SRR8071111	2015
SRR8071112	2015
SRR8071109	2015
SRR8071110	2015
SRR8071118	2015
SRR8071119	2014
SRR8071330	2014
SRR8071329	2014
SRR8071148	2014
SRR8071147	2014
SRR8071146	2014
SRR8071145	2014
SRR8071144	2015
SRR8071143	2015
SRR8071158	2015
SRR8071157	2015
SRR8071032	2015
SRR8071033	2015
SRR8071034	2015
SRR8071035	2015
SRR8071036	2015
SRR8071037	2015
SRR8071038	2015
SRR8071039	2015
SRR8071030	2015
SRR8071031	2015
SRR8071174	2016
SRR8071175	2016
SRR8071172	2016
SRR8071173	2016
SRR8071170	2016
SRR8071171	2016
SRR8071062	2015
SRR7401672	2016
SRR8071061	2015
SRR8071352	2015
SRR8071353	2015
SRR8071120	2014
SRR8071121	2014
SRR8071356	2015
SRR8071357	2015
SRR8071168	2016
SRR8071169	2016
SRR8071176	2016
SRR8071177	2016
SRR8071298	2016
SRR8071243	2016
SRR8071300	2016
SRR8071299	2016
SRR8071294	2016
SRR8071293	2016
SRR8071296	2016
SRR8071295	2016
SRR8071246	2016
SRR8071245	2016
SRR8071385	2016
SRR8071386	2016
SRR8071387	2016
SRR8071388	2016
SRR8071381	2016
SRR8071382	2016
SRR8071383	2016
SRR8071384	2016
SRR8071379	2016
SRR8071380	2016
SRR8071055	2016
SRR8071054	2016
SRR8071053	2016
SRR8071052	2016
SRR8071059	2016
SRR8071058	2016
SRR8071057	2016
SRR8071056	2016
SRR8071051	2016
SRR8071050	2016
SRR8071251	2016
SRR8071252	2016
SRR8071249	2016
SRR8071250	2016
SRR8071255	2016
SRR8071256	2016
SRR8071253	2016
SRR8071254	2016
SRR8071247	2016
SRR8071248	2016
SRR8071394	2016
SRR8071393	2016
SRR8071396	2016
SRR8071395	2016
SRR8071398	2016
SRR8071397	2016
SRR8071400	2016
SRR8071399	2016
SRR8071392	2016
SRR8071391	2016
SRR8070994	2016
SRR8070995	2016
SRR8070996	2016
SRR8070997	2016
SRR8070998	2016
SRR8070999	2016
SRR8071000	2016
SRR8071001	2015
SRR8071002	2015
SRR8071003	2015
SRR8071132	2015
SRR7401676	2016
SRR7401671	2016
SRR8071131	2014
SRR8071130	2014
SRR8071129	2014
SRR8071128	2014
SRR8071127	2015
SRR8071126	2015
SRR8071125	2015
SRR8071124	2015
SRR8071123	2016
SRR7401679	2016
SRR8071317	2014
SRR8071318	2014
SRR8071315	2014
SRR8071316	2016
SRR8071313	2016
SRR8071314	2015
SRR8071311	2014
SRR8071312	2014
SRR8071309	2015
SRR8071310	2015
SRR8071017	2014
SRR8071016	2014
SRR8071019	2014
SRR8071018	2014
SRR8071013	2014
SRR8071012	2014
SRR8071015	2014
SRR8071014	2014
SRR8071011	2014
SRR8071010	2014
SRR8071099	2014
SRR8071098	2014
SRR8071101	2014
SRR8071100	2014
SRR8071103	2016
SRR8071102	2016
SRR8071390	2016
SRR7401678	2016
SRR7401681	2016
SRR7401680	2016
SRR8071389	2016
SRR8071368	2016
SRR8071351	2014
SRR8071071	2014
SRR8071072	2014
SRR8071060	2014
SRR8071107	2014
SRR8071075	2015
SRR8071076	2015
SRR8071073	2015
SRR8071074	2015
SRR8071423	2015
SRR8071424	2015
SRR8071206	2015
SRR8071205	2016
SRR8071204	2016
SRR8071200	2016
SRR8071195	2016
SRR8071192	2016
SRR7401683	2016
SRR7401682	2016
SRR7401685	2016
SRR7401684	2016
SRR8071191	2016
SRR8071190	2014
SRR8071284	2015
SRR8071283	2015
SRR4416030	2015
SRR8079771	2015
SRR8079770	2016
SRR8079773	2016
SRR8079772	2016
SRR8079767	2016
[truncated: 77 more rows]
